# Supplementary material for: Cadmium in the Soil–Tea–Infusion Continuum of Selenium-Enriched Gardens: Implications for Food Safety
Source: Foods. 2025 Sep 10;14(18):3156. doi: 10.3390/foods14183156 (PMC12470203; doi:10.3390/foods14183156)
Supplement: Supplementary file 1 [file foods-14-03156-s001.zip]

Archive with 1 entries (1 files):
- foods-3816586-supplementary.docx
